# Supplementary material for: Role of Pial Microvasospasms and Leukocyte Plugging for Parenchymal Perfusion after Subarachnoid Hemorrhage Assessed by In Vivo Multi-Photon Microscopy
Source: Int J Mol Sci. 2021 Aug 6;22(16):8444. doi: 10.3390/ijms22168444 (PMC8395146; doi:10.3390/ijms22168444)
Supplement: Supplementary file 1 [file ijms-22-08444-s001.zip]

Archive with 1 entries (1 files):
- ijms-1225553-supplementary.pdf
